# Supplementary material for: The role of patient organizations in the rare disease ecosystem in India: an interview based study
Source: Orphanet J Rare Dis. 2019 May 29;14:117. doi: 10.1186/s13023-019-1093-6 (PMC6542017; doi:10.1186/s13023-019-1093-6)
Supplement: Supplementary file 2 — a) Details of each PG. Name, legal status, international partners, regional chapters, whether first PG in India, patient registry, number of patients associated with the PG and website. b) RD management. Name of PG; PGs’ views on alternative treatment options; globally available modes of management or treatment not yet available in India; whether prenatal diagnosis is possible; counselling provided to patients by the PGs; research by the PGs, directly or in collaboration; and whether RD is covered by the Rights of Persons with Disabilities Act, 2016. c) Challenges faced by the PGs. Challenges faced by patients in the diagnosis, treatment and management of the disease or condition. d) Support received by PGs from various sources. Support was received from the following sources, largely within the country: central government; local authorities or state government; public (crowd funding); industry; healthcare providers; philanthropic organizations; company CSR funds; local organizations or NGOs. e) Recommendations made by the PGs to various stake holders. f) Interviewee story. Each interviewee had a reason to join or start a PG. These stories are captured here in brief. (XLSX 38 kb) [file 13023_2019_1093_MOESM2_ESM.xlsx]

## Sheet: Table of contents
Additional file 2
Sheet name	Title of the sheet
(a) Details_PGs	Details of each PG. Name, legal status, international partners, regional chapters, whether first PG in India, patient registry, number of patients associated with the PG and website.
(b) RD Management	RD management. Name of PG; PGs' views on alternative treatment options; globally available modes of management or treatment not yet available in India; whether prenatal diagnosis is possible; counselling provided to patients by the PGs; research by the PGs, directly or in collaboration; and whether RD is covered by the Rights of Persons with Disabilities Act, 2016.
(c) Challenges	Challenges faced by the PGs. Challenges faced by patients in the diagnosis, treatment and management of the disease or condition.
(d) Support	Support received by PGs from various sources. Support was received from the following sources, largely within the country: central government; local authorities or state government; public (crowd funding); industry; healthcare providers; philanthropic organizations; company CSR funds; local organizations or NGOs.
(e) Recommendations	Recommendations made by the PGs to various stake holders.
(f) Interviewee Story	Interviewee story. Each interviewee had a reason to join or start a PG. These stories are captured here in brief.

## Sheet: (a) Details_PGs
(a) Details of each PG. Name, legal status, international partners, regional chapters, whether first PG in India, patient registry, number of patients associated with the PG and website.
Name	Legal status	International partners	Regional chapters	Whether first PG in India	Patient registry	Number of patients associated with the PG	Website
Umbrella Organizations (UOs)
Indian Organization for Rare Diseases (I-ORD)	Society	NORD, EURORDIS, CORD, NZORD and RV Australia	None	Not Applicable	No	No	http://www.i-ord.org/
Organizations for Rare Diseases India (ORDI)	Society	NORD, EURORDIS, Rare Diseases International, The Global Alliance for Genomics and Health	None	Not Applicable	Yes	5000+	https://ordindia.org/
Other Organizations of National Scope (OONS)
Centre for Health Ecologies and Technology (CHET)	Trust	None	None	Not Applicable	Yes	100+	http://iiacd.org/chet.html
Foundation for Research on Rare Diseases and Disorders (FRRDD)	Trust	None	None	Not Applicable	No	No	http://www.rarediseasesindia.org/
Disease Specific Groups (DSGs)
Asha Ek Hope Foundation	Society	International Alliance for MND/ALS	3	Yes	Yes	200	http://www.ashaekhope.com/
Down Syndrome Federation of India (DSFI)	Society	Asia Pacific Down Syndrome Federation	Local chapters in many states	Yes	In the process of establishing one	~4000	http://www.downsyndrome.in/
Dystrophy Annihilation Research Trust (DART)	Trust	Treat NMD	None	No	No, but want to contribute to a national registry	~300	https://dartindia.in/
Fragile X Society - India (FXS-I)	Society	National Fragile X Foundation, California; International Fragile X Alliance	None	Yes	Yes	~600	http://www.fragilex.in/
Hemophilia Federation of India (HFI)	Society	World Federation of Hemophilia (WFH), World Health Organization (WHO) and National Aids Control Organization (NACO)	90 chapters spread across India.	Yes	Yes	21500	http://hemophilia.in/
Iksha Foundation	Trust	None	None	No	Associated with the National Retinoblastoma study, a collaborative effort to generate data driven management guidelines	~123	http://ikshafoundation.org/
Indian Institute of Cerebral Palsy (IICP)	Society	International Society for Augmentative and Alternative Communication (ISAAC )	21	No	Yes	1,000 in Kolkata center alone	http://www.iicpindia.org/
Indian Patients Society for Primary Immunodeficiency (IPSPI)	Society	International Patients Organization for Primary Immunodeficiency (IPOPI), UK	To be established soon	Yes	Yes	~300	https://www.ipspiindia.org/
Indian Rett Syndrome Foundation (IRSF)	Trust	None	none	Yes	Yes	350 families	http://www.rettsyndrome.in/
Lysosomal Storage Disorder Support Society (LSDSS)	Society	International Gaucher Alliance, UK	none	Yes	No, but want to contribute to a national registry	600	http://www.lsdss.org/
Metabolic Errors and Rare Disease Organization of India (MERD India)	Not registered	None	None	Yes	A list of parents is maintained	Only 10 parents are actively involved with MERD India, but more than 2,000 families and ~122 patients have benefitted	http://www.merdindia.com/
Multiple sclerosis society of India (MSSI)	Society	Multiple Sclerosis International Federation (MSIF), UK	8	Yes	Yes	~3,500	http://www.mssocietyindia.org/
Sjögren’s India	Not registered	None	None	Yes	No	300	http://www.sjogrensindia.org/
Thalassemia and Sickle Cell Society	Society	None	None	No	Yes	2486	http://tscsindia.org/
World Without GNE Myopathy (WWGM)	Society	None	None	Yes	No	No	http://gne-myopathy.org/

## Sheet: (b) RD Management
(b) RD management. Name of PG; PGs' views on alternative treatment options; globally available modes of management or treatment not yet available in India; whether prenatal diagnosis is possible; counselling provided to patients by the PGs; research by the PGs, directly or in collaboration; and whether RD is covered by the Rights of Persons with Disabilities Act, 2016.
Name	Alternative treatment options	Globally available modes of management or treatment not yet available in India	Whether prenatal diagnosis is possible	Counselling provided to patients by the PGs	Research by the PGs, directly or in collaboration	Whether RD is covered by the Rights of Persons with Disabilities Act, 2016
Umbrella Organizations (UOs)
Indian Organization for Rare Diseases (I-ORD)	Not Applicable	Not Applicable	Not Applicable	No	Yes	Not Applicable
Organizations for Rare Diseases India (ORDI)	Not Applicable	Not Applicable	Not Applicable	Yes	Yes	Not Applicable
Other Organizations of National Scope (OONS)
Centre for Health Ecologies and Technology (CHET)	Not Applicable	Not Applicable	Not Applicable	Yes	Yes	Not Applicable
Foundation for Research on Rare Diseases and Disorders (FRRDD)	Not Applicable	Not Applicable	Not Applicable	No	Yes	Not Applicable
Disease Specific Groups (DSGs)
Asha Ek Hope Foundation	Not answered	Not answered	No	Yes	No	Yes
Down Syndrome Federation of India (DSFI)	Yes alternative therapies are encouraged. For some cases they prove to be very useful. Eg. ayurveda in treating chronic constipation, and other minor and chronic complications.	Everything is available. But diagnostic and management modalities should be readily available across the country.	Yes	Yes	Yes	Yes
Dystrophy Annihilation Research Trust (DART)	Have been tried, but do not work.	Exon skipping drug exondys 51 approved by the USFDA but this and similar drugs have not been introduced in India yet.	Yes	Yes	Yes	Yes
Fragile X Society - India (FXS-I)	This is encouraged to manage complications. However time and resources should not be diverted from mainstream treatment methods for these alternatives.	Almost all treatment or management options that are available in any part of the world are present in India. However doctors may not be aware of the latest treatment options.	Yes	Yes	No	Yes
Hemophilia Federation of India (HFI)	Although well-meaning physiotherapists and others may recommend sports and other physical activities, affected children should refrain from strenuous activities.	Gene therapy is close to being an approved treatment option, but is not available in India yet. Prophylaxis are used in other countries commonly but it is very expensive.	Yes	Yes	Yes	Yes
Iksha Foundation	None are recommended.	Invitro chemotherapy is still not widely available in India. It is only available at AIIMS, Delhi. However India is generally lacking the expertise in this area.	Yes	No	No	Yes
Indian Institute of Cerebral Palsy (IICP)	CP is not a disease, and therefore there is no question of any medication to treat it.	Management regimens are very common all over the world. However, there is a huge gap in the skills and facilities needed to equip affected persons with special augmentative and alternative communication methods.	No	Yes	Yes	Yes
Indian Patients Society for Primary Immunodeficiency (IPSPI)	Alternative treatment options may be used. However time and resources should not be diverted from mainstream treatment methods for these alternatives.	Subcutaneous Immunoglobulins (SCIG) are used in the US, the UK and Europe but are still not available in India. In India, IVIG, though available, is not manufactured by fractionation of plasma collected by plasmapheresis. Instead, it is collected from donated blood or discarded plasma (recovered plasma). This is not in line with international practices.	Yes	Yes	No	No
Indian Rett Syndrome Foundation (IRSF)	Ayurvedic medication has been helpful in managing some tertiary symptoms such as drooling and constipation. However, mainstream management has to be continued.	There are no treatment options. However doctors may not be aware of the latest management options.	No	Yes	Yes	No
Lysosomal Storage Disorder Support Society (LSDSS)	Ayurvedic or homeopathic treatment are not encouraged, although they might be beneficial for symptomatic treatment, because there can be a lot of adulteration in the formulations.	ERT is now available in India at similar prices as abroad.	Yes	Yes	No	No
Metabolic Errors and Rare Disease Organization of India (MERD India)	Since most infants are already in a critical stage when they are diagnosed, mainstream treatment is the most reliable.	Although drugs and diets are now available, experts and dieticians are still scarce.	Yes	Yes	No	Yes
Multiple sclerosis society of India (MSSI)	Alternate treatments are neither supported nor discouraged.	Not answered	No	Yes	Yes	Yes
Sjögren’s India	Many people do try these options with limited benefits. Since there isn’t adequate scientific research on the efficacy of alternative therapies, the benefits remain anecdotal. Very often the progress of the disease makes it imperative for them to return to mainstream treatment.	India is still working on the India Protocol for treatment of SS. Currently the USA protocol is being followed. Although most medication is available in India, Cevamaline is not available. The drugs, especially biologics, are expensive. In smaller towns drug availability is a challenge.	No	Yes	Yes	No
Thalassemia and Sickle Cell Society	Alternative treatments are discouraged since patients who stop taking transfusions have severe setbacks.	Everything is available. But diagnostic and management modalities should be readily available across the country.	Yes	Yes	Yes	Yes
World Without GNE Myopathy (WWGM)	Yoga and some other alternatives are used for tertiary symptom management.	Specialized physiotherapy is not easily available in India. The few that are available are unaffordable for most people.	Yes	No	Yes	Yes

## Sheet: (c) Challenges
(c) Challenges faced by the PGs. Challenges faced by patients in the diagnosis, treatment and management of the disease or condition.
Organization name	Year (of involvement)*	Challenges
		Diagnosis	Treatment	Management
Umbrella Organizations (UOs)
Indian Organization for Rare Diseases (I-ORD)	2005	Not applicable
Organizations for Rare Diseases India (ORDI)	2004
Other Organizations of National Scope (OONS)
Centre for Health Ecologies and Technology (CHET)	2015	Not applicable
Foundation for Research on Rare Diseases and Disorders (FRRDD)	2009
Disease Specific Groups (DSGs)
Asha Ek Hope Foundation (AEHF)	2004	Lack of awareness among doctors.	Curative treatment is unavailable, globally.	Specialist physiotherapists are scarce and drugs are very expensive.
Down Syndrome Federation of India (DSFI)	1981	Karyotyping not widely available.	Curative treatment is unavailable, globally.	Post-operative care in the 1980s was very poor. Many children suffered complications and could not recover properly. Now the situation has improved a lot in terms of post-operative care. Tertiary interventional programs that include specialized physical and mental exercise are very important but have not been given priority in India. There is also a scarcity of the relevant expertise.
Dystrophy Annihilation Research Trust (DART)	2003	Lack of awareness among doctors leads to a delay in diagnosis. Genetic testing has not been available in India and it is very expensive abroad.	Curative treatment is unavailable, globally.	Customized wheel chair and other facilities were not available when DART started. However, they are now much more readily available.
Fragile X Society - India (FXS-I)	2000	Lack of awareness among doctors leads to a delay in diagnosis.	Curative treatment is unavailable, globally.	Lack of awareness in the medical fraternity about treatment and management options available in other countries.
Hemophilia Federation of India (HFI)	1998	Lack of awareness in the medical fraternity, including doctors at the PHC level and general pediatricians, about the classical clinical symptoms. A shortage of hematologists and clinical geneticists.	Curative treatment is unavailable, globally.	Replacement therapy is not always available at the district level.
Iksha Foundation (Iksha)	2010	Doctors, who are the first point of contact, often miss the clinical symptoms, delaying diagnosis and treatment	Curative treatment is available if diagnosed on time	Post-operative care is not efficient except at a few specialty centers.
Indian Institute of Cerebral Palsy (IICP)	1970's		It is an incurable condition
Indian Patients Society for Primary Immunodeficiency (IPSPI)	2004	Diagnostics facilities were very poor in the mid-90's, and continue to be so. Every state should have a specialty center with suitable diagnostic laboratories.	BMT and stem cell therapies are now available in India for severe forms of PIDs. But the procedure needs to be preformed at a very early age.	Even now, there are very few specialty centers.
Indian Rett Syndrome Foundation (IRSF)	2008	There is a lack of awareness amongst clinicians. International protocols for diagnosis are not followed.	Curative treatment is unavailable, globally	Usually, there is the lack of a multi-disciplinary approach for life-long tertiary management of the disease.
Lysosomal Storage Disorder Support Society (LSDSS)	2004	No diagnostic test was available. Enzyme assembly test was also not available.	Curative treatment is unavailable, globally.	Enzyme Replacement Therapy was not available.
Metabolic Errors and Rare Disease Organization of India (MERD India)	2000	Timely screening and diagnosis was not available. Doctors should be aware of which labs have the required diagnostics.	Curative treatment is unavailable, globally.	Many drugs are still not available in India. From 2011, MERD-India started campaigning with FSSAI to bring special diets to India. However, even if the food became locally available, there was usually no nutritionist to guide the patient.
Multiple Sclerosis Society of India (MSSI)	1998	Diagnosis was really delayed. It took 5 years from the major occurrences of symptoms to diagnosis, which required visits to multiple doctors.	Curative treatment is unavailable, globally.	Specialist therapist is scarce in many parts of the country.
Sjögren’s India (SI)	2006	Lack of awareness among medical fraternity and delay in diagnosis.	Curative treatment is unavailable, globally.	With less than 300 rheumatologists in India, access to these specialists still remains a challenge, especially for patients residing in small towns or rural areas. Only patients who have the means to reach these specialists can hope for a diagnosis and treatment. Many patients are unable to afford the medication and repeated meetings with multiple doctors. Although the treatment protocol is well …
Thalassemia and Sickle Cell Society (TSCS)	1998	Under NRHM each district should have an HPLC facility for diagnosis. This has not happened so far. The price will fall if more tests are done.	BMT is a curative treatment. However only a few specialty centers cater to this and it is enormously expensive	Blood transfusions and iron chelating therapy are now available in India. However, all the state governments have not yet provided free blood transfusion facilities. Iron chelating drugs are very expensive.
World Without GNE Myopathy (WWGM)	2009	Awareness among doctors is still very poor. There are only two doctors in the country who work on GNE myopathies.	Curative treatment is unavailable, globally.	Specialist physiotherapists are scarce and expensive.
* The year of involvement indicates when the interviewee got involved with an RD and may be different from the year the organization was founded.

## Sheet: (d) Support
(d) Support received by PGs from various sources. Support was received from the following sources, largely within the country: central government; local authorities or state government; public (crowd funding); industry; healthcare providers; philanthropic organizations; company CSR funds; local organizations or NGOs.
Organization name	Central government	Local authority or state government	Public (crowd funding)	Industry	Healthcare providers	Philanthropic organizations	Company CSR funds	Local organizations or NGOs
Umbrella Organizations (UOs)
Indian Organization for Rare Diseases (I-ORD)	Government officials participated in seminars and conferences that were organized by IORD to raise awareness about RDs.	Not Approached	Not Approached	Based on an initiative of I-ORD, Pharmexcil backed a policy shift in the pharma industry on the R&D of Orphan Drugs.	Participated in seminars and conferences organized by IORD for RD awareness.	Not Approached	Not approached	Patients are referred to DSGs which provide further support.
Organizations for Rare Diseases India (ORDI)	Formation of NPTRD	India’s first exclusive RD ward and free treatment facility are jointly staffed by the ORDI and the Indira Gandhi Institute of Child Health. The first RD Center of Excellence in India has been started in Bangalore. It aims to build critical infrastructure to connect RD patients and healthcare providers, disease area medical experts, recognized diagnostic centers, genetic counselors, caregivers, t…	Ketto Foundation raised crowd funding for some individual cases. EMC2 is a company collaborating with ORDI to start crowd funding for rare diseases.	Quintiles supports and sponsors events for ORDI. Shire has brought ERTs to India. Genzyme provides free ERTs and DBS kits for Pompe disease diagnosis.	Supported the setting up of a Centre of Excellence for RDs at the Indira Gandhi Institute of Child Health, Bangalore.	None	Genzyme, through its India Charitable Access Program (INCAP), has provided treatment for free for patients with Gaucher disease, Pompe disease, Fabry disease or MPS I disease.	Patients are referred to DSGs which provide further support.
Other Organizations of National Scope (OONS)
Centre for Health Ecologies and Technology (CHET)	None	The Karnataka State government has initiated the process of formulating the state RD policy.	For individual cases, patients are connected to the SMILES Foundation.	Strand Life Sciences funded CHET’s database OPFORD.	It has a pan-India network of healthcare specialists with whom it connects any patient who seeks help for any RD.	Not Approached	CSR funding has been received from Reddy Labs, Genzyme and HCG.	Patients are referred to DSGs which provide further support.
Foundation for Research on Rare Diseases and Disorders (FRRDD)	Not Approached	Not Approached	Not Approached	Not Approached	Not Approached	Not Approached	Not approached	Patients are referred to DSGs which provide further support.
Disease Specific Groups (DSGs)
Asha Ek Hope Foundation (AEHF)	None	None	Mobility aids	Local companies have made Riluzole available.	Not answered	None	Not answered	Not answered
Down Syndrome Federation of India (DSFI)	DS has been included in the 'The Rights of Persons with Disabilities Act, 2016'	The Tamil Nadu government has been very supportive, especially with respect to treatment in government hospitals and in the ease of issue of certificates of disability.	Individuals’ treatment may be supported. Organizations are not supported.	Not approached	In Tamil Nadu, doctors have been very supportive and have cooperated in establishing this Society.	None	None	None
Dystrophy Annihilation Research Trust (DART)	DMD has been included in the 'The Rights of Persons with Disabilities Act, 2016' and in NPTRD.	The Government of Karnataka is supporting the KIDS program.	One school organized a crowd funding event. DART has raised funds through crowd funding organizations such as Milaap.	None	Supportive	None	None	Have participated in some of DART’s programs.
Fragile X Society - India (FXS-I)	Not approached	Not approached	Not approached	Not approached	Doctors participated in conferences organized by the FXS-I, where experts from the US made them aware of the latest treatment modalities.	Not approached	Family and friends of the founder try to help FXS-I through the philanthropic programs of their companies.	Not approached
Hemophilia Federation of India (HFI)	Hemophilia has been included in the Rights of Persons with Disabilities Act, 2016. The government recently drafted a Policy For Prevention and Control of Hemoglobinopathies – Thalassemia, Sickle Cell Disease and variant Hemoglobin. The guidelines provide for screening of pregnant women during antenatal check-ups, pre-marital counselling at the college level and one-time screening for variant anem…	HFI is working to make sure that every government has treatment facilities for hemophilia. About 23-24 states now provides free treatment for hemophilia (factors etc.).	For individual patients.	Periodic assistance through free medicines, funding of CMEs, awareness programs etc.	None	None	BHEL and Indian Oil have supported HFI.	Project based support from various NGOs such as the Hans Foundation and Give India.
Iksha Foundation (Iksha)	Not approached	Not approached	Not approached	Not approached	Yes, Iksha works in collaboration with health care providers.	Yes, but cannot disclose the name of the organization.	Yes, but cannot disclose the name of the organization.	Yes it is trying to work with local organizations in remote areas to reach out to more people.
Indian Institute of Cerebral Palsy (IICP)	Project based grants	IICP has periodically received various types of help from the state government.	The public in Kolkata has been extremely supportive.	The tea industry has helped IICP. Support may be in kind instead of cash. The organization is planning to go green, for which a company helped it with solar panels. It has had similar support from various companies.	Works in collaboration with health care providers	Nothing significant	Companies have sponsored the training programs and activities of these children, the care of individual children, and projects at IICP.	The Mumbai Spastic Society started a year before IICP and supported it in the initial years.
Indian Patients Society for Primary Immunodeficiency (IPSPI)	Inclusion in NPTRD	Some states such as Haryana, Punjab and Karnataka have started providing IVIG for free. In other states such as Orissa and West Bengal the government is considering providing support for these patients.	Individual cases have been supported.	None	Yes	None	None	None
Indian Rett Syndrome Foundation (IRSF)	None	None	None	None	None	None	None	None
Lysosomal Storage Disorder Support Society (LSDSS)	Inclusion in the NPTRD. Free ERT for some patients.	PILs have been heard and addressed in various state high courts across the country.	Individual cases have been supported.	ERT was brought to India by Shire and Sanofi-Genzyme	None	Yes	Sponsored free ERT for patients.	No
Metabolic Errors and Rare Disease Organization of India (MERD India)	FSSAI has initiated the ‘Diet for life’ program which facilitates the ready availability of IEM diets in India.	Some of the state governments have implemented newborn screening programs for IEM.	None	None	Not Answered	One of the Tata trusts is working with FSSAI.	Not approached	Other RD organizations such as ORDI are working with MERD India.
Multiple Sclerosis Society of India (MSSI)	None	None	None	None	None	One of the Tata trusts funded it a few years ago.	None	None
Sjögren’s India (SI)	Not approached	Not approached	Not approached	Not approached	National and international medical experts have been volunteers in patient education programs.	Not approached	Not approached	SI is associated with many other support groups, with which they collaborate in their activities.
Thalassemia and Sickle Cell Society (TSCS)	The government has recognized TSCS as one of the organizations working in southern India for blood disorders. However no financial aid has been received.	Through the Arogyasri program, received a license to run a Blood Bank.	Yes	TSCS received aid for instruments from public and private banks and other companies to establish a Blood Bank. Sun Pharmaceuticals provided a drug that was still in trials for free to 50 people for 1 year. TSCS has subsidized the cost of Kelfer (an iron chelator) to the tune of 30%, so that underprivileged children may have access to it.	TSCS was founded by medical doctors who are actively involved in advocacy and providing affordable treatment to patients.	TSCS received Rs. 10 million from the Vasudha Foundation which was used for a new building.	The public sector company, Coal India, has approved 4 centers where a patient is covered up to Rs. 1 million for BMT.
World Without GNE Myopathy (WWGM)	Not approached	Not approached	None	Not approached	Not approached	Not approached	Not approached	Not approached

## Sheet: (e) Recommendations
(e) Recommendations made by the PGs to various stake holders.
Organization name	Recommendations
Umbrella Organizations (UOs)
Indian Organization for Rare Diseases (I-ORD)	Implement an equivalent of the Orphan Drug Act, of the US, in India. Companies should include research on RDs, and support for such patients, in their CSR activities.
Organizations for Rare Diseases India (ORDI)	NPTRD must be implemented at the state level. Set up the national patient registry proposed in NPTRD.
Other Organizations of National Scope (OONS)
Centre for Health Ecologies and Technology (CHET)	Generate the ecosystem for RD research. Produce generics for all orphan drugs which are off patent. Hospitals should take more interest in genetics. Gynecologists should be trained in obtaining the family history of each patient and prescribing prenatal diagnostics if necessary. Doctors are not always updated about what is happening in their own field. They are not always aware of better treatmen…
Foundation for Research on Rare Diseases and Disorders (FRRDD)	A prevalence study should be undertaken. The government should facilitate funding for RD research.
Disease Specific Groups (DSGs)
Asha Ek Hope Foundation (AEHF)	Not available
Down Syndrome Federation of India (DSFI)	Facilitate inclusive education and inclusive employment. DS should be included in the Disability Act. Insurance companies must provide coverage for DS persons.
Dystrophy Annihilation Research Trust (DART)	Facilitate medical insurance scheme. Schools should be more accommodating. There is a need for a center of excellence for each RD. There is a need for special training for medical practitioners. There is a need for faster approval of orphan drugs in India. The compassionate use of candidate orphan drugs should become possible. Companies should include research on RDs in their CSR activities.
Fragile X Society - India (FXS-I)	Fragile X should be included in the Rights of Persons with Disabilities Act, 2016.
Hemophilia Federation of India (HFI)	The government should conduct more awareness programs at PHCs and government hospitals. Clear directives should be given to the state governments to make hemophilia treatment available in every district. Initiate registries in each state. These should be updated regularly.
Iksha Foundation (Iksha)	Include retinoblastoma in the new-born screening protocol across the country. More funding should be available for such patients, especially those from underprivileged families. Training and awareness programs for retinoblastoma should be conducted for the entire medical fraternity. Companies should support such patients through their CSR funds.
Indian Institute of Cerebral Palsy (IICP)	Implementation of the Rights of Persons with Disability Act 2017.
Indian Patients Society for Primary Immunodeficiency (IPSPI)	Implement newborn screening, include in the Disability Act and medical insurance coverage for such patients. Provide the plasma derivative product, immunoglobulin, to all patients. Increase the availability of IVIG through cost effective local production, and thereby lower the price of the overall treatment.
Indian Rett Syndrome Foundation (IRSF)	There is a need to set up specialty Rett Clinics with a multidisciplinary approach. These clinics should be equipped to address various problems such as those related to feeding, and to the orthopedic, neurological, and gynecological problems of these patients.
Lysosomal Storage Disorder Support Society (LSDSS)	Pre-natal diagnosis and new-born screening should be made compulsory.
Metabolic Errors and Rare Disease Organization of India (MERD India)	The import duty and GSTs on IEM food products should be waived. Local companies like Pristine Organics should be sensitized and incentivized to bring such products to market. Bring the best available treatments, whether drugs or diets, to India. Each zone of the country, or each state, should have at least one specialized center with a trained doctor and nurse, and one specialty medical clinic th…
Multiple Sclerosis Society of India (MSSI)	Make the procedure for obtaining a disability certificate simpler and more efficient.
Sjögren’s India (SI)	Generic drugs need to be introduced and widely promoted. Patients need support in terms of insurance benefits. Getting a disability status will enable patients to continue working even if in a limited capacity. Policies such as flexible working hours need to be encouraged because most patients are not able to comply with conventional working hours. Special concessions are needed for such patients…
Thalassemia and Sickle Cell Society (TSCS)	Not available
World Without GNE Myopathy (WWGM)	The government should develop a broader vision for RDs in India. India could be a hub for RD research, since it has a large number of such patients. The Disability Act should be strengthened to safeguard the rights of disabled persons. Article 15 of the constitution should make discrimination on the basis of disability a punishable offence. The compassionate use of candidate orphan drug should be…

## Sheet: (f) Interviewee story
(f) Interviewee story. Each interviewee had a reason to join or start a PG. These stories are captured here in brief.
Organization Name	Interviewee Story
Umbrella Organizations (UOs)
Indian Organization for Rare Diseases (I-ORD)	Dr. Muthyala was working as a Research Associate Professor at the University of Minnesota. He wished to raise awareness about rare diseases in India. However he realized that it would be very difficult to reach out to people in various corners of the country as every region has a different language. Instead, it would be easier to reach out to the 3.5 million Indians residing in the US who also la…
Organizations for Rare Diseases India (ORDI)	Prasanna Shirol of ORDI mentioned that his daughter started having multiple health problems from a few months after her birth and required frequent hospitalizations and inputs from many doctors. Despite this, a diagnosis of Pompe disorder was made only when she was 7 years old. He joined forces with a fellow US-based parent Dr. Harsha K Rajasimha, who had a child with Edward's syndrome who did no…
Other Organizations of National Scope (OONS)
Centre for Health Ecologies and Technology (CHET)	Dr. Namitha A Kumar the Research Director of CHET, and a thalassemia major patient, pointed out that having a medical facility is not enough. There is a huge need for a supportive ecosystem and many rare disease patients and families suffer due to lack of information. This motivated her to work with Dr. Vijay Chandru to start CHET, that aims to build an ecosystem that provides patients with all t…
Foundation for Research on Rare Diseases and Disorders (FRRDD)	The group was started by Dr. Duraiswamy Navaneetham who was working on the molecular biology of rare diseases myosthemia gravis and hemophilia b as a Research faculty in Temple University, Philadelphia. Although he was working on rare diseases, he did not fully understand the situation of the patient and family until a friend’s son was diagnosed with an enzyme deficiency disorder and passed away …
Disease Specific Groups (DSGs)
Asha Ek Hope Foundation (AEHF)	Interviewee did not wish to disclose her personal story.
Down Syndrome Federation of India (DSFI)	When Dr. Surekha Ramachandran's daughter was born in 1981 there were no one who could help them with information on how to handle the situation. Medical personnel were ill equipped and did not have the required knowledge. Hospitals were also not well equipped, and she had to go abroad for her daughter’s treatment. After becoming aware of the whole medical and supportive environment there, she wan…
Dystrophy Annihilation Research Trust (DART)	Mr. Anand of DART mentioned that although they were concerned about their son’s delayed developmental milestones and consulted doctors from early on, his son was diagnosed with DMD only when he was 4 years old. There was a shortage of diagnostic and management facilities, and also of trained physiotherapists. No R&D had been done in India to find a treatment. He started DART to focus on patient s…
Fragile X Society - India (FXS-I)	Interviewee did not wish to disclose her personal story.
Hemophilia Federation of India (HFI)	Mr. Vikash Goyal's son was affected with severe hemophilia, and passed away in 2010 at the age of 12. Mr. Goyal realized that diagnosis, treatment and management were lacking in India. He joined HFI to make hemophilia care available and affordable to patients in India.
Iksha Foundation (Iksha)	Iksha foundation was started by a couple whose son was suspected to have retinoblastoma, although on further investigation it was found not to be so. In the process the parents got to know more about the disease in terms of its prevalence, the cost of treatment and challenges faced by underprivileged families for treatment. The couple wanted to do some social work and the fact that retinoblastoma…
Indian Institute of Cerebral Palsy (IICP)	Dr. Sudha Kaul’s son was born in 1969 with cerebral palsy. At that time there was a widespread lack of awareness and no larger support system. She happened to visit the Spastic Society in the UK and was inspired by the support system that this patient group had developed. She started IICP, which advocated that people affected by CP be given opportunities to exercise their constitutional rights an…
Indian Patients Society for Primary Immunodeficiency (IPSPI)	Interviewee did not wish to disclose her personal story.
Indian Rett Syndrome Foundation (IRSF)	Dr. Rajni Khajuria got involved with Rett patients and their families while doing her doctorate on Rett syndrome at the All India Institute of Medical Science, New Delhi. After listening to the families’ stories and needs, she wished to do something for the welfare of patients and their families. While attending an international congress on Rett Syndrome in Europe, she met families involved with …
Lysosomal Storage Disorder Support Society (LSDSS)	Manjit Singh’s elder son was diagnosed with MPS1 at the age of 5 years and doctors suggested that his second son, who was 3 years old and showed no symptoms, be screened. He was also found to be MPS1 positive.
Metabolic Errors and Rare Disease Organization of India (MERD India)	Mr. Vikas Bhatia lost 3 sons to an inborn error of metabolism. His first two babies did not receive proper diagnoses and died within a few days of birth. He consulted many doctors before the birth of his third child and the child was screened immediately after birth. The baby was the first in India to be diagnosed with Pyruvate carboxylase deficiency, and worldwide this was only the 38th case. De…
Multiple Sclerosis Society of India (MSSI)	Ms. Malakar’s husband served as a fighter pilot in the Indian Airforce and was absolutely physically fit until the appearance of symptoms of multiple sclerosis in the late 90s. It took five years from the occurrence of major symptoms to a diagnosis. She joined the MSSI group to get moral support and information from families of similar patients.
Sjögren’s India (SI)	Kirtida Oza of Sjorgen's Society of India narrated her story “For many years I was suffering from multiple problems and visiting multiple specialists who treated me like a ‘bag of organs’ each focusing on one part, but failing to recognize the systemic nature of the problem. I was told I was ‘imagining’ the illness and that I was ‘depressed’! Frustrated with this state of affairs, my sister and I…
Thalassemia and Sickle Cell Society (TSCS)	Dr. Suman Jain, founder member of TSCS was working as a medical officer at the Institute of Genetics, Hyderabad, which was handling the diagnosis of many RDs such as Muscular dystrophy, blood disorders etc. A colleague, whose daughter was suffering from sickle cell anemia, approached them for prenatal diagnostics of his second child. However the facility was not locally available at that time, an…
World Without GNE Myopathy (WWGM)	Dr. Shilpi Bhattacharya of WWGM mentioned that she was in her early twenties and working with a British law firm as a securities lawyer in Singapore, when she was finally diagnosed with GNE Myopathy.
